# Supplementary material for: Predictive Factors of the Degrees of Malnutrition According to GLIM Criteria in Head and Neck Cancer Patients: Valor Group
Source: Cancers (Basel). 2024 Dec 21;16(24):4255. doi: 10.3390/cancers16244255 (PMC11674739; doi:10.3390/cancers16244255)
Supplement: Supplementary file 1 [file cancers-16-04255-s001.zip]

Archive with 1 entries (1 files):
- cancers-3356348-supplementary.pdf
